# Supplementary material for: Pseudomonas aeruginosa Bacterioferritin Is Assembled from FtnA and BfrB Subunits with the Relative Proportions Dependent on the Environmental Oxygen Availability
Source: Biomolecules. 2022 Feb 25;12(3):366. doi: 10.3390/biom12030366 (PMC8945002; doi:10.3390/biom12030366)
Supplement: Supplementary file 1 [file biomolecules-12-00366-s001.zip]

Archive with 1 entries (1 files):
- biomolecules-1602477-supplementary.pdf
